# Supplementary material for: Hericium coralloides Ameliorates Alzheimer’s Disease Pathologies and Cognitive Disorders by Activating Nrf2 Signaling and Regulating Gut Microbiota
Source: Nutrients. 2023 Aug 30;15(17):3799. doi: 10.3390/nu15173799 (PMC10489620; doi:10.3390/nu15173799)
Supplement: Supplementary file 1 [file nutrients-15-03799-s001.zip]

Archive with 1 entries (1 files):
- nutrients-2557593-supplementary.pdf
